# Supplementary material for: Protein crystallization screens developed at the MRC Laboratory of Molecular Biology
Source: Drug Discov Today. 2016 May;21(5):819–25. doi: 10.1016/j.drudis.2016.03.008 (PMC4911435; doi:10.1016/j.drudis.2016.03.008)
Supplement: Supplementary file 1 [file mmc1.xls]

## Sheet: Sheet1
Screen name	Well	Tube	Component 1	Conc 1	Unit 1	pH 1	Component 2	Conc 2	Unit 2	pH 2	Component 3	Conc 3	Unit 3	pH 3	Component 4	Conc 4	Unit 4	pH 4	Component 5	Conc 5	Unit 5	pH 5	Component 6	Conc 6	Unit 6	pH 6	Component 7	Conc 7	Unit 7	pH 7	Component 8	Conc 8	Unit 8	pH 8	Component 9	Conc 9	Unit 9	pH 9	Component 10	Conc 10	Unit 10	pH 10	Component 11	Conc 11	Unit 11	pH 11	Component 12	Conc 12	Unit 12
LMB Screen	A01	1	1,4 butanediol	25	% w/v		tris	0.1	M	8
LMB Screen	A02	2	2 propanol	30	% v/v		sodium cacodylate	0.1	M	4.6	sodium citrate	0.1	M	4.6
LMB Screen	A03	3	2 propanol	9	% v/v		calcium acetate	0.2	M		MES	0.1	M	6.2
LMB Screen	A04	4	2 propanol	15	% v/v		imidazole	0.2	M	7.6
LMB Screen	A05	5	ammonium acetate	4	M		bis tris propane	0.1	M	7
LMB Screen	A06	6	ammonium phosphate monobasic	1.4	M		tris	0.1	M	7.5
LMB Screen	A07	7	ammonium sulfate	1.85	M		potassium thiocyanate	0.4	M		sodium acetate	0.1	M	4.5
LMB Screen	A08	8	ammonium sulfate	1.2	M		ammonium acetate	0.1	M	5.5
LMB Screen	A09	9	ammonium sulfate	1	M		sodium citrate	0.1	M	5.5
LMB Screen	A10	10	ammonium sulfate	2.5	M		sodium chloride	0.2	M		MES	0.1	M	5.6
LMB Screen	A11	11	ammonium sulfate	1.2	M		MES	0.1	M	5.9
LMB Screen	A12	12	ammonium sulfate	2	M		magnesium acetate	5	mM		MES	0.05	M	6
LMB Screen	B01	13	ammonium sulfate	1.6	M		MES	0.1	M	6.5
LMB Screen	B02	14	ammonium sulfate	1.9	M		MES	0.1	M	6.5
LMB Screen	B03	15	ammonium sulfate	1.95	M		sodium citrate	0.1	M	6.5
LMB Screen	B04	16	ammonium sulfate	1.7	M		sodium chloride	0.2	M		tris	0.1	M	8
LMB Screen	B05	17	ammonium sulfate	1	M		glycerol	12	% v/v		tris	0.1	M	8.5
LMB Screen	B06	18	ammonium sulfate	1	M		glycerol	6	% v/v		CHES	0.1	M	9.5	sodium chloride	0.2	M
LMB Screen	B07	19	dioxane	38	% v/v
LMB Screen	B08	20	ethanol	14	% v/v		ADA	0.1	M	6
LMB Screen	B09	21	ethanol	18	% v/v		bis tris propane	0.1	M	7.1
LMB Screen	B10	22	ethanol	24	% v/v		magnesium chloride hexahydrate	0.04	M		HEPES	0.1	M	7.8
LMB Screen	B11	23	ethanol	17.5	% v/v
LMB Screen	B12	24	lithium chloride	1.3	M		HEPES	0.1	M	7.4
LMB Screen	C01	25	lithium chloride	1.5	M		PEG 6000	10	% w/v		bicine	0.1	M	8.4
LMB Screen	C02	26	lithium sulfate	1.6	M		tris	0.4	M	7.5
LMB Screen	C03	27	magnesium sulfate heptahydrate	1.6	M		glycerol	6	% v/v		HEPES	0.1	M	7.2
LMB Screen	C04	28	MPD	30	% v/v		imidazole	0.1	M	7
LMB Screen	C05	29	MPD	70	% v/v		HEPES	0.1	M	7.5
LMB Screen	C06	30	PEG 1000	18	% w/v		sodium chloride	0.2	M		sodium potassium phosphate	0.1	M	6.2
LMB Screen	C07	31	PEG 2000	9.5	% w/v		magnesium chloride hexahydrate	15	mM		sodium acetate	0.1	M	4.6
LMB Screen	C08	32	PEG 2000	8	% v/v		calcium acetate	0.3	M		imidazole	0.1	M	7.7
LMB Screen	C09	33	PEG 2000 MME	26	% w/v		bis tris	0.1	M	5.8
LMB Screen	C10	34	PEG 2000 MME	15	% v/v		bis tris propane	0.1	M	6.9
LMB Screen	C11	35	PEG 20000	8	% w/v		PEG 550 MME	8	% v/v		sodium acetate	0.1	M	4.5	potassium bromide	0.25	M
LMB Screen	C12	36	PEG 20000	8	% w/v		PEG 550 MME	8	% w/v		sodium acetate	0.1	M	5.5	potassium thiocyanate	0.2	M
LMB Screen	D01	37	PEG 20000	7.5	% w/v		PEG 550 MME	7.5	% v/v		tris	0.1	M	7.5	sodium formate	0.08	M
LMB Screen	D02	38	PEG 20000	8	% w/v		PEG 550 MME	8	% w/v		tris	0.05	M	8.5	sodium formate	1.2	M
LMB Screen	D03	39	PEG 300	28	% v/v		calcium acetate	0.07	M		imidazole	0.1	M	7
LMB Screen	D04	40	PEG 300	30	% v/v		PEG 1000	15	% w/v		bis tris propane	0.1	M	7
LMB Screen	D05	41	PEG 3000	26	% w/v		CHES	0.1	M	9.2
LMB Screen	D06	42	PEG 3350	21	% w/v		sodium chloride	0.15	M		MES	0.1	M	6
LMB Screen	D07	43	PEG 3350	15	% w/v		MES	0.1	M	6.2
LMB Screen	D08	44	PEG 3350	24	% w/v		sodium chloride	0.15	M		HEPES	0.05	M	6.8	PEG 400	2	% v/v
LMB Screen	D09	45	PEG 3350	27	% w/v		lithium sulfate	0.2	M		bis tris propane	0.1	M	7
LMB Screen	D10	46	PEG 3350	12	% w/v		nickel II chloride hexahydrate	5	mM		HEPES	0.1	M	7.5	cobalt II chloride hexahydrate	5	mM		magnesium chloride hexahydrate	5	mM
LMB Screen	D11	47	PEG 3350	20	% w/v		tris	0.2	M	8.5
LMB Screen	D12	48	PEG 3350	18	% w/v		PEG 400	17	% v/v		CAPSO	0.1	M	9	2-propanol	4.8	% v/v
LMB Screen	E01	49	PEG 3350	6	% w/v		potassium iodide	0.4	M		sodium chloride	0.15	M
LMB Screen	E02	50	PEG 3350	18	% w/v		sodium acetate trihydrate	0.2	M
LMB Screen	E03	51	PEG 3350	22	% w/v		zinc acetate dihydrate	0.2	M
LMB Screen	E04	52	PEG 400	26	% v/v		sodium chloride	0.1	M		sodium citrate	0.1	M	5.5	magnesium chloride hexahydrate	0.1	M
LMB Screen	E05	53	PEG 400	4	% v/v		lithium sulfate	0.1	M		sodium citrate	0.1	M	5.6
LMB Screen	E06	54	PEG 400	10	% v/v		potassium chloride	0.1	M		MES	0.05	M	6	magnesium chloride hexahydrate	2	mM
LMB Screen	E07	55	PEG 400	28	w/v		sodium chloride	0.2	M		MOPS	0.1	M	6.5
LMB Screen	E08	56	PEG 400	25	% w/v		ethanol	4.5	% v/v		MES	0.07	M	6.62	magnesium chloride hexahydrate	1.5	mM
LMB Screen	E09	57	PEG 400	40	% w/v		lithium sulfate	0.2	M		tris	0.1	M	8.4
LMB Screen	E10	58	PEG 4000	3.5	% w/v		glycerol	15	% v/v		sodium acetate	0.1	M	4.55
LMB Screen	E11	59	PEG 4000	28	% w/v		ammonium acetate	0.2	M		sodium citrate	0.1	M	5.2
LMB Screen	E12	60	PEG 4000	20	% w/v		2 propanol	20	% v/v		sodium citrate	0.1	M	5.5
LMB Screen	F01	61	PEG 4000	25	% w/v		ammonium sulfate	0.2	M		sodium acetate	0.1	M	5.6
LMB Screen	F02	62	PEG 4000	16	% v/v		glycerol	20	% v/v		sodium citrate	0.1	M	5.8	ammonium sulfate	0.1	M
LMB Screen	F03	63	PEG 4000	18	% w/v		ammonium acetate	0.2	M		sodium citrate	0.1	M	6
LMB Screen	F04	64	PEG 4000	14	% w/v		MPD	6	% v/v		sodium potassium phosphate	0.1	M	6.2
LMB Screen	F05	65	PEG 4000	29	% w/v		ammonium sulfate	0.1	M		sodium citrate	0.1	M	6.5	magnesium acetate	0.1	M
LMB Screen	F06	66	PEG 4000	11	% w/v		magnesium chloride hexahydrate	0.1	M		tris	0.1	M	7.8
LMB Screen	F07	67	PEG 4000	20	% w/v		magnesium chloride hexahydrate	0.2	M		tris	0.1	M	8.5
LMB Screen	F08	68	PEG 4000	18	% w/v		sodium acetate trihydrate	0.3	M		tris	0.1	M	9
LMB Screen	F09	69	PEG 5000 MME	18	% w/v		ammonium sulfate	0.2	M		MES	0.1	M	6.5
LMB Screen	F10	70	PEG 600	20	% v/v		sodium chloride	0.2	M		sodium cacodylate	0.1	M	5.6	potassium thiocyanate	0.15	M
LMB Screen	F11	71	PEG 6000	29	% w/v		sodium citrate	0.2	M	3.5
LMB Screen	F12	72	PEG 6000	20	% w/v		lithium chloride	0.2	M		sodium citrate	0.1	M	4
LMB Screen	G01	73	PEG 6000	12	% w/v		lithium sulfate	0.1	M		sodium citrate	0.1	M	5.6
LMB Screen	G02	74	PEG 6000	3.5	% w/v		potassium chloride	0.1	M		bis tris propane	0.1	M	7.1
LMB Screen	G03	75	PEG 8000	8	% w/v		magnesium chloride hexahydrate	0.05	M		sodium acetate	0.1	M	4.5
LMB Screen	G04	76	PEG 8000	22	% w/v		sodium cacodylate	0.1	M	5	sodium acetate	0.2	M	5
LMB Screen	G05	77	PEG 8000	8	% w/v		potassium phosphate	0.08	M	5.6
LMB Screen	G06	78	PEG 8000	11	% w/v		ammonium sulfate	0.24	M		MES	0.1	M	6
LMB Screen	G07	79	PEG 8000	11	% w/v		sodium chloride	0.4	M		sodium cacodylate	0.1	M	6.2
LMB Screen	G08	80	PEG 8000	13	% w/v		ammonium sulfate	0.09	M		sodium cacodylate	0.05	M	6.5
LMB Screen	G09	81	PEG 8000	20	% w/v		magnesium acetate	0.2	M		MES	0.1	M	6.5
LMB Screen	G10	82	PEG 8000	10	% w/v		ethylene glycol	9	% v/v		HEPES	0.1	M	7.5
LMB Screen	G11	83	PEG 8000	20	% w/v		magnesium chloride	0.2	M		CAPS	0.1	M	9
LMB Screen	G12	84	PEG 8000	20	% w/v		CHES	0.1	M	9.5	CHES	0.1	M	9.5
LMB Screen	H01	85	potassium phosphate monobasic	1	M		2 propanol	3	% v/v		sodium cacodylate	0.1	M	6.5
LMB Screen	H02	86	sodium acetate	1.4	M		sodium cacodylate	0.1	M	6.5
LMB Screen	H03	87	sodium bromide	0.5	M		tris acetate	0.1	M	7.5
LMB Screen	H04	88	sodium chloride	2	M		sodium citrate	0.1	M	4
LMB Screen	H05	89	sodium chloride	3	M		tris	0.1	M	7.5
LMB Screen	H06	90	sodium citrate	1.5	M		sodium citrate	0.1	M	6.5
LMB Screen	H07	91	sodium citrate	0.85	M		sodium chloride	0.1	M		tris	0.1	M	8
LMB Screen	H08	92	sodium formate	1.36	M		glycerol	19	% v/v		tris acetate	0.1	M	8.5	PEG 35000	3	%
LMB Screen	H09	93	sodium potassium tartrate tetrahydrate	0.45	M		MES	0.1	M	6.3
LMB Screen	H10	94	sodium potassium tartrate tetrathydrate	0.9	M		glycerol	20	% w/v		HEPES	0.05	M	7.4
LMB Screen	H11	95	sodium potassium phosphate	1.6	M	6
LMB Screen	H12	96	sodium citrate	1	M	6.2
Pi PEG screen	A01	1	PEG 200	22.5	% v/v		sodium acetate	0.05	M	4.8
Pi PEG screen	A02	2	PEG 300	20	% v/v		sodium acetate	0.05	M	5.2
Pi PEG screen	A03	3	PEG 350 MME	20	% v/v		MES	0.05	M	5.6
Pi PEG screen	A04	4	PEG 400	20	% v/v		MES	0.05	M	6
Pi PEG screen	A05	5	PEG 550 MME	20	% v/v		ADA	0.05	M	6.4
Pi PEG screen	A06	6	PEG 600	20	% v/v		ADA	0.05	M	6.8
Pi PEG screen	A07	7	PEG 1K	17.5	% w/v		HEPES	0.05	M	7.1
Pi PEG screen	A08	8	PEG 1500	17.5	% w/v		HEPES	0.05	M	7.3
Pi PEG screen	A09	9	PEG 2K	15	% w/v		tris	0.05	M	7.6
Pi PEG screen	A10	10	PEG 2K MME	15	% w/v		tris	0.05	M	8
Pi PEG screen	A11	11	PEG 3K	15	% w/v		bicine	0.05	M	8.4
Pi PEG screen	A12	12	PEG 4K	15	% w/v		bicine	0.05	M	8.8
Pi PEG screen	B01	13	PEG 1500	15	% w/v		PEG 4K	3.6	% w/v		sodium acetate	0.05	M	4.8
Pi PEG screen	B02	14	PEG 2K	12.9	% w/v		PEG 200	6.4	% v/v		sodium acetate	0.05	M	5.2
Pi PEG screen	B03	15	PEG 2K MME	12.9	% w/v		PEG 300	5.7	% v/v		MES	0.05	M	5.6
Pi PEG screen	B04	16	PEG 3K	12.9	% w/v		PEG 350 MME	5.7	% v/v		MES	0.05	M	6
Pi PEG screen	B05	17	PEG 4K	12.9	% w/v		PEG 400	5.7	% v/v		ADA	0.05	M	6.4
Pi PEG screen	B06	18	PEG 200	19.3	% v/v		PEG 550 MME	5.7	% v/v		ADA	0.05	M	6.8
Pi PEG screen	B07	19	PEG 300	17.1	% v/v		PEG 600	5.7	% v/v		HEPES	0.05	M	7.1
Pi PEG screen	B08	20	PEG 350 MME	17.1	% v/v		PEG 1K	5	% w/v		HEPES	0.05	M	7.3
Pi PEG screen	B09	21	PEG 400	17.1	% v/v		PEG 1500	5	% w/v		tris	0.05	M	7.6
Pi PEG screen	B10	22	PEG 550 MME	17.1	% v/v		PEG 2K	4.3	% w/v		tris	0.05	M	8
Pi PEG screen	B11	23	PEG 600	17.1	% v/v		PEG 2K MME	4.3	% w/v		bicine	0.05	M	8.4
Pi PEG screen	B12	24	PEG 1K	15	% w/v		PEG 3K	4.3	% w/v		bicine	0.05	M	8.8
Pi PEG screen	C01	25	PEG 350 MME	14.3	% v/v		PEG 300	11.4	% v/v		sodium acetate	0.05	M	4.8
Pi PEG screen	C02	26	PEG 400	14.3	% v/v		PEG 350 MME	11.4	% v/v		sodium acetate	0.05	M	5.2
Pi PEG screen	C03	27	PEG 550 MME	14.3	% v/v		PEG 400	11.4	% v/v		MES	0.05	M	5.6
Pi PEG screen	C04	28	PEG 600	14.3	% v/v		PEG 550 MME	11.4	% v/v		MES	0.05	M	6
Pi PEG screen	C05	29	PEG 1K	12.5	% w/v		PEG 600	11.4	% v/v		ADA	0.05	M	6.4
Pi PEG screen	C06	30	PEG 1500	12.5	% w/v		PEG 1K	10	% w/v		ADA	0.05	M	6.8
Pi PEG screen	C07	31	PEG 2K	10.7	% w/v		PEG 1500	10	% w/v		HEPES	0.05	M	7.1
Pi PEG screen	C08	32	PEG 2K MME	10.7	% w/v		PEG 2K	8.6	% w/v		HEPES	0.05	M	7.3
Pi PEG screen	C09	33	PEG 3K	10.7	% w/v		PEG 2K MME	8.6	% w/v		tris	0.05	M	7.6
Pi PEG screen	C10	34	PEG 4K	10.7	% w/v		PEG 3K	8.6	% w/v		tris	0.05	M	8
Pi PEG screen	C11	35	PEG 200	16.1	% v/v		PEG 4K	7.1	% w/v		bicine	0.05	M	8.4
Pi PEG screen	C12	36	PEG 300	14.3	% v/v		PEG 200	12.9	% v/v		bicine	0.05	M	8.8
Pi PEG screen	D01	37	PEG 2K MME	8.6	% w/v		PEG 400	17.1	% w/v		sodium acetate	0.05	M	4.8
Pi PEG screen	D02	38	PEG 3K	8.6	% w/v		PEG 550 MME	17.1	% v/v		sodium acetate	0.05	M	5.2
Pi PEG screen	D03	39	PEG 4K	8.6	% w/v		PEG 600	17.1	% v/v		MES	0.05	M	5.6
Pi PEG screen	D04	40	PEG 200	12.9	% v/v		PEG 1K	15	% w/v		MES	0.05	M	6
Pi PEG screen	D05	41	PEG 300	11.4	% v/v		PEG 1500	15	% w/v		ADA	0.05	M	6.4
Pi PEG screen	D06	42	PEG 350 MME	11.4	% v/v		PEG 2K	12.9	% w/v		ADA	0.05	M	6.8
Pi PEG screen	D07	43	PEG 400	11.4	% v/v		PEG 2K MME	12.9	% w/v		HEPES	0.05	M	7.1
Pi PEG screen	D08	44	PEG 550 MME	11.4	% v/v		PEG 3K	12.9	% w/v		HEPES	0.05	M	7.3
Pi PEG screen	D09	45	PEG 600	11.4	% v/v		PEG 4K	10.7	% w/v		tris	0.05	M	7.6
Pi PEG screen	D10	46	PEG 1K	10	% w/v		PEG 200	19.3	% v/v		tris	0.05	M	8
Pi PEG screen	D11	47	PEG 1500	10	% w/v		PEG 300	17.1	% v/v		bicine	0.05	M	8.4
Pi PEG screen	D12	48	PEG 2K	8.6	% w/v		PEG 350 MME	17.1	% v/v		bicine	0.05	M	8.8
Pi PEG screen	E01	49	PEG 550 MME	8.6	% v/v		PEG 600	22.9	% v/v		sodium acetate	0.05	M	4.8
Pi PEG screen	E02	50	PEG 600	8.6	% v/v		PEG 1K	20	% w/v		sodium acetate	0.05	M	5.2
Pi PEG screen	E03	51	PEG 1K	7.5	% w/v		PEG 1500	20	% w/v		MES	0.05	M	5.6
Pi PEG screen	E04	52	PEG 1500	7.5	% w/v		PEG 2K	17.1	% w/v		MES	0.05	M	6
Pi PEG screen	E05	53	PEG 2K	6.4	% w/v		PEG 2K MME	17.1	% w/v		ADA	0.05	M	6.4
Pi PEG screen	E06	54	PEG 2K MME	6.4	% w/v		PEG 3K	17.1	% w/v		ADA	0.05	M	6.8
Pi PEG screen	E07	55	PEG 3K	6.4	% w/v		PEG 4K	14.3	% w/v		HEPES	0.05	M	7.1
Pi PEG screen	E08	56	PEG 4K	6.4	% w/v		PEG 200	25.7	% v/v		HEPES	0.05	M	7.3
Pi PEG screen	E09	57	PEG 200	9.6	% v/v		PEG 300	22.9	% v/v		tris	0.05	M	7.6
Pi PEG screen	E10	58	PEG 300	8.6	% v/v		PEG 350 MME	22.9	% v/v		tris	0.05	M	8
Pi PEG screen	E11	59	PEG 350 MME	8.6	% v/v		PEG 400	22.9	% v/v		bicine	0.05	M	8.4
Pi PEG screen	E12	60	PEG 400	8.6	% v/v		PEG 550 MME	22.9	% v/v		bicine	0.05	M	8.8
Pi PEG screen	F01	61	PEG 4K	4.3	% w/v		PEG 1500	25	% w/v		sodium acetate	0.05	M	4.8
Pi PEG screen	F02	62	PEG 200	6.4	% v/v		PEG 2K	21.4	% w/v		sodium acetate	0.05	M	5.2
Pi PEG screen	F03	63	PEG 300	5.7	% v/v		PEG 2K MME	21.4	% w/v		MES	0.05	M	5.6
Pi PEG screen	F04	64	PEG 350 MME	5.7	% v/v		PEG 3K	21.4	% w/v		MES	0.05	M	6
Pi PEG screen	F05	65	PEG 400	5.7	% v/v		PEG 4K	17.9	% w/v		ADA	0.05	M	6.4
Pi PEG screen	F06	66	PEG 550 MME	5.7	% v/v		PEG 200	32.1	% v/v		ADA	0.05	M	6.8
Pi PEG screen	F07	67	PEG 600	5.7	% v/v		PEG 300	28.6	% v/v		HEPES	0.05	M	7.1
Pi PEG screen	F08	68	PEG 1K	5	% w/v		PEG 350 MME	28.6	% v/v		HEPES	0.05	M	7.3
Pi PEG screen	F09	69	PEG 1500	5	% w/v		PEG 400	28.6	% v/v		tris	0.05	M	7.6
Pi PEG screen	F10	70	PEG 2K	4.3	% w/v		PEG 550 MME	28.6	% v/v		tris	0.05	M	8
Pi PEG screen	F11	71	PEG 2K MME	4.3	% w/v		PEG 600	28.6	% v/v		bicine	0.05	M	8.4
Pi PEG screen	F12	72	PEG 3K	4.3	% w/v		PEG 1K	25	% w/v		bicine	0.05	M	8.8
Pi PEG screen	G01	73	PEG 1K	2.5	% w/v		PEG 2K MME	25.7	% w/v		sodium acetate	0.05	M	4.8
Pi PEG screen	G02	74	PEG 1500	2.5	% w/v		PEG 3K	25.7	% w/v		sodium acetate	0.05	M	5.2
Pi PEG screen	G03	75	PEG 2K	2.1	% w/v		PEG 4K	21.4	% w/v		MES	0.05	M	5.6
Pi PEG screen	G04	76	PEG 2K MME	2.1	% w/v		PEG 200	38.6	% v/v		MES	0.05	M	6
Pi PEG screen	G05	77	PEG 3K	2.1	% w/v		PEG 300	34.3	% v/v		ADA	0.05	M	6.4
Pi PEG screen	G06	78	PEG 4K	2.1	% w/v		PEG 350 MME	34.3	% v/v		ADA	0.05	M	6.8
Pi PEG screen	G07	79	PEG 200	3.2	% v/v		PEG 400	34.3	% v/v		HEPES	0.05	M	7.1
Pi PEG screen	G08	80	PEG 300	2.9	% v/v		PEG 550 MME	34.3	% v/v		HEPES	0.05	M	7.3
Pi PEG screen	G09	81	PEG 350 MME	2.9	% v/v		PEG 600	34.3	% v/v		tris	0.05	M	7.6
Pi PEG screen	G10	82	PEG 400	2.9	% v/v		PEG 1K	30	% w/v		tris	0.05	M	8
Pi PEG screen	G11	83	PEG 550 MME	2.9	% v/v		PEG 1500	30	% w/v		bicine	0.05	M	8.4
Pi PEG screen	G12	84	PEG 600	2.9	% v/v		PEG 2K	25.7	% w/v		bicine	0.05	M	8.8
Pi PEG screen	H01	85	PEG 4K	25	% w/v		sodium acetate	0.05	M	4.8
Pi PEG screen	H02	86	PEG 200	45	% v/v		sodium acetate	0.05	M	5.2
Pi PEG screen	H03	87	PEG 300	40	% v/v		MES	0.05	M	5.6
Pi PEG screen	H04	88	PEG 350 MME	40	% v/v		MES	0.05	M	6
Pi PEG screen	H05	89	PEG 400	40	% v/v		ADA	0.05	M	6.4
Pi PEG screen	H06	90	PEG 550 MME	40	% v/v		ADA	0.05	M	6.8
Pi PEG screen	H07	91	PEG 600	40	% v/v		HEPES	0.05	M	7.1
Pi PEG screen	H08	92	PEG 1K	35	% w/v		HEPES	0.05	M	7.3
Pi PEG screen	H09	93	PEG 1500	35	% w/v		tris	0.05	M	7.6
Pi PEG screen	H10	94	PEG 2K	30	% w/v		tris	0.05	M	8
Pi PEG screen	H11	95	PEG 2K MME	30	% w/v		bicine	0.05	M	8.4
Pi PEG screen	H12	96	PEG 3K	30	% w/v		bicine	0.05	M	8.8
MORPHEUS	A01	1	PEG 20K	10	% w/v		PEG 500 MME	20	% v/v						MES	0.06	M		imidazole	0.04	M		magnesium chloride	0.03	M		calcium chloride	0.03	M
MORPHEUS	A02	2	PEG 8K	10	% w/v		ethylene glycol	20	% v/v						MES	0.06	M		imidazole	0.04	M		magnesium chloride	0.03	M		calcium chloride	0.03	M
MORPHEUS	A03	3	PEG 4K	10	% w/v		glycerol	20	% v/v						MES	0.06	M		imidazole	0.04	M		magnesium chloride	0.03	M		calcium chloride	0.03	M
MORPHEUS	A04	4	PEG 3350	12.5	% w/v		PEG 1K	12.5	% w/v		MPD	12.5	% v/v		MES	0.06	M		imidazole	0.04	M		magnesium chloride	0.03	M		calcium chloride	0.03	M
MORPHEUS	A05	5	PEG 20K	10	% w/v		PEG 500 MME	20	% v/v						MOPS	0.05	M		HEPES sodium	0.05	M		magnesium chloride	0.03	M		calcium chloride	0.03	M
MORPHEUS	A06	6	PEG 8K	10	% w/v		ethylene glycol	20	% v/v						MOPS	0.05	M		HEPES sodium	0.05	M		magnesium chloride	0.03	M		calcium chloride	0.03	M
MORPHEUS	A07	7	PEG 4K	10	% w/v		glycerol	20	% v/v						MOPS	0.05	M		HEPES sodium	0.05	M		magnesium chloride	0.03	M		calcium chloride	0.03	M
MORPHEUS	A08	8	PEG 3350	12.5	% w/v		PEG 1K	12.5	% w/v		MPD	12.5	% v/v		MOPS	0.05	M		HEPES sodium	0.05	M		magnesium chloride	0.03	M		calcium chloride	0.03	M
MORPHEUS	A09	9	PEG 20K	10	% w/v		PEG 500 MME	20	% v/v						bicine	0.05	M		Trizma base	0.05	M		magnesium chloride	0.03	M		calcium chloride	0.03	M
MORPHEUS	A10	10	PEG 8K	10	% w/v		ethylene glycol	20	% v/v						bicine	0.05	M		Trizma base	0.05	M		magnesium chloride	0.03	M		calcium chloride	0.03	M
MORPHEUS	A11	11	PEG 4K	10	% w/v		glycerol	20	% v/v						bicine	0.05	M		Trizma base	0.05	M		magnesium chloride	0.03	M		calcium chloride	0.03	M
MORPHEUS	A12	12	PEG 3350	12.5	% w/v		PEG 1K	12.5	% w/v		MPD	12.5	% v/v		bicine	0.05	M		Trizma base	0.05	M		magnesium chloride	0.03	M		calcium chloride	0.03	M
MORPHEUS	B01	13	PEG 20K	10	% w/v		PEG 500 MME	20	% v/v						MES	0.06	M		imidazole	0.04	M		sodium fluoride	0.03	M		sodium bromide	0.03	M		sodium iodide	0.03	M
MORPHEUS	B02	14	PEG 8K	10	% w/v		ethylene glycol	20	% v/v						MES	0.06	M		imidazole	0.04	M		sodium fluoride	0.03	M		sodium bromide	0.03	M		sodium iodide	0.03	M
MORPHEUS	B03	15	PEG 4K	10	% w/v		glycerol	20	% v/v						MES	0.06	M		imidazole	0.04	M		sodium fluoride	0.03	M		sodium bromide	0.03	M		sodium iodide	0.03	M
MORPHEUS	B04	16	PEG 3350	12.5	% w/v		PEG 1K	12.5	% w/v		MPD	12.5	% v/v		MES	0.06	M		imidazole	0.04	M		sodium fluoride	0.03	M		sodium bromide	0.03	M		sodium iodide	0.03	M
MORPHEUS	B05	17	PEG 20K	10	% w/v		PEG 500 MME	20	% v/v						MOPS	0.05	M		HEPES sodium	0.05	M		sodium fluoride	0.03	M		sodium bromide	0.03	M		sodium iodide	0.03	M
MORPHEUS	B06	18	PEG 8K	10	% w/v		ethylene glycol	20	% v/v						MOPS	0.05	M		HEPES sodium	0.05	M		sodium fluoride	0.03	M		sodium bromide	0.03	M		sodium iodide	0.03	M
MORPHEUS	B07	19	PEG 4K	10	% w/v		glycerol	20	% v/v						MOPS	0.05	M		HEPES sodium	0.05	M		sodium fluoride	0.03	M		sodium bromide	0.03	M		sodium iodide	0.03	M
MORPHEUS	B08	20	PEG 3350	12.5	% w/v		PEG 1K	12.5	% w/v		MPD	12.5	% v/v		MOPS	0.05	M		HEPES sodium	0.05	M		sodium fluoride	0.03	M		sodium bromide	0.03	M		sodium iodide	0.03	M
MORPHEUS	B09	21	PEG 20K	10	% w/v		PEG 500 MME	20	% v/v						bicine	0.05	M		Trizma base	0.05	M		sodium fluoride	0.03	M		sodium bromide	0.03	M		sodium iodide	0.03	M
MORPHEUS	B10	22	PEG 8K	10	% w/v		ethylene glycol	20	% v/v						bicine	0.05	M		Trizma base	0.05	M		sodium fluoride	0.03	M		sodium bromide	0.03	M		sodium iodide	0.03	M
MORPHEUS	B11	23	PEG 4K	10	% w/v		glycerol	20	% v/v						bicine	0.05	M		Trizma base	0.05	M		sodium fluoride	0.03	M		sodium bromide	0.03	M		sodium iodide	0.03	M
MORPHEUS	B12	24	PEG 3350	12.5	% w/v		PEG 1K	12.5	% w/v		MPD	12.5	% v/v		bicine	0.05	M		Trizma base	0.05	M		sodium fluoride	0.03	M		sodium bromide	0.03	M		sodium iodide	0.03	M
MORPHEUS	C01	25	PEG 20K	10	% w/v		PEG 500 MME	20	% v/v						MES	0.06	M		imidazole	0.04	M		sodium nitrate	0.03	M		disodium hydrogen phosphate	0.03	M		ammonium sulfate	0.03	M
MORPHEUS	C02	26	PEG 8K	10	% w/v		ethylene glycol	20	% v/v						MES	0.06	M		imidazole	0.04	M		sodium nitrate	0.03	M		disodium hydrogen phosphate	0.03	M		ammonium sulfate	0.03	M
MORPHEUS	C03	27	PEG 4K	10	% w/v		glycerol	20	% v/v						MES	0.06	M		imidazole	0.04	M		sodium nitrate	0.03	M		disodium hydrogen phosphate	0.03	M		ammonium sulfate	0.03	M
MORPHEUS	C04	28	PEG 3350	12.5	% w/v		PEG 1K	12.5	% w/v		MPD	12.5	% v/v		MES	0.06	M		imidazole	0.04	M		sodium nitrate	0.03	M		disodium hydrogen phosphate	0.03	M		ammonium sulfate	0.03	M
MORPHEUS	C05	29	PEG 20K	10	% w/v		PEG 500 MME	20	% v/v						MOPS	0.05	M		HEPES sodium	0.05	M		sodium nitrate	0.03	M		disodium hydrogen phosphate	0.03	M		ammonium sulfate	0.03	M
MORPHEUS	C06	30	PEG 8K	10	% w/v		ethylene glycol	20	% v/v						MOPS	0.05	M		HEPES sodium	0.05	M		sodium nitrate	0.03	M		disodium hydrogen phosphate	0.03	M		ammonium sulfate	0.03	M
MORPHEUS	C07	31	PEG 4K	10	% w/v		glycerol	20	% v/v						MOPS	0.05	M		HEPES sodium	0.05	M		sodium nitrate	0.03	M		disodium hydrogen phosphate	0.03	M		ammonium sulfate	0.03	M
MORPHEUS	C08	32	PEG 3350	12.5	% w/v		PEG 1K	12.5	% w/v		MPD	12.5	% v/v		MOPS	0.05	M		HEPES sodium	0.05	M		sodium nitrate	0.03	M		disodium hydrogen phosphate	0.03	M		ammonium sulfate	0.03	M
MORPHEUS	C09	33	PEG 20K	10	% w/v		PEG 500 MME	20	% v/v						bicine	0.05	M		Trizma base	0.05	M		sodium nitrate	0.03	M		disodium hydrogen phosphate	0.03	M		ammonium sulfate	0.03	M
MORPHEUS	C10	34	PEG 8K	10	% w/v		ethylene glycol	20	% v/v						bicine	0.05	M		Trizma base	0.05	M		sodium nitrate	0.03	M		disodium hydrogen phosphate	0.03	M		ammonium sulfate	0.03	M
MORPHEUS	C11	35	PEG 4K	10	% w/v		glycerol	20	% v/v						bicine	0.05	M		Trizma base	0.05	M		sodium nitrate	0.03	M		disodium hydrogen phosphate	0.03	M		ammonium sulfate	0.03	M
MORPHEUS	C12	36	PEG 3350	12.5	% w/v		PEG 1K	12.5	% w/v		MPD	12.5	% v/v		bicine	0.05	M		Trizma base	0.05	M		sodium nitrate	0.03	M		disodium hydrogen phosphate	0.03	M		ammonium sulfate	0.03	M
MORPHEUS	D01	37	PEG 20K	10	% w/v		PEG 500 MME	20	% v/v						MES	0.06	M		imidazole	0.04	M		1,6-hexanediol	0.02	M		1-butanol	0.02	M		1,2-propanediol	0.02	M		2-propanol	0.02	M		1,4-butanediol	0.02	M		1,3-propanediol	0.02	M
MORPHEUS	D02	38	PEG 8K	10	% w/v		ethylene glycol	20	% v/v						MES	0.06	M		imidazole	0.04	M		1,6-hexanediol	0.02	M		1-butanol	0.02	M		1,2-propanediol	0.02	M		2-propanol	0.02	M		1,4-butanediol	0.02	M		1,3-propanediol	0.02	M
MORPHEUS	D03	39	PEG 4K	10	% w/v		glycerol	20	% v/v						MES	0.06	M		imidazole	0.04	M		1,6-hexanediol	0.02	M		1-butanol	0.02	M		1,2-propanediol	0.02	M		2-propanol	0.02	M		1,4-butanediol	0.02	M		1,3-propanediol	0.02	M
MORPHEUS	D04	40	PEG 3350	12.5	% w/v		PEG 1K	12.5	% w/v		MPD	12.5	% v/v		MES	0.06	M		imidazole	0.04	M		1,6-hexanediol	0.02	M		1-butanol	0.02	M		1,2-propanediol	0.02	M		2-propanol	0.02	M		1,4-butanediol	0.02	M		1,3-propanediol	0.02	M
MORPHEUS	D05	41	PEG 20K	10	% w/v		PEG 500 MME	20	% v/v						MOPS	0.05	M		HEPES sodium	0.05	M		1,6-hexanediol	0.02	M		1-butanol	0.02	M		1,2-propanediol	0.02	M		2-propanol	0.02	M		1,4-butanediol	0.02	M		1,3-propanediol	0.02	M
MORPHEUS	D06	42	PEG 8K	10	% w/v		ethylene glycol	20	% v/v						MOPS	0.05	M		HEPES sodium	0.05	M		1,6-hexanediol	0.02	M		1-butanol	0.02	M		1,2-propanediol	0.02	M		2-propanol	0.02	M		1,4-butanediol	0.02	M		1,3-propanediol	0.02	M
MORPHEUS	D07	43	PEG 4K	10	% w/v		glycerol	20	% v/v						MOPS	0.05	M		HEPES sodium	0.05	M		1,6-hexanediol	0.02	M		1-butanol	0.02	M		1,2-propanediol	0.02	M		2-propanol	0.02	M		1,4-butanediol	0.02	M		1,3-propanediol	0.02	M
MORPHEUS	D08	44	PEG 3350	12.5	% w/v		PEG 1K	12.5	% w/v		MPD	12.5	% v/v		MOPS	0.05	M		HEPES sodium	0.05	M		1,6-hexanediol	0.02	M		1-butanol	0.02	M		1,2-propanediol	0.02	M		2-propanol	0.02	M		1,4-butanediol	0.02	M		1,3-propanediol	0.02	M
MORPHEUS	D09	45	PEG 20K	10	% w/v		PEG 500 MME	20	% v/v						bicine	0.05	M		Trizma base	0.05	M		1,6-hexanediol	0.02	M		1-butanol	0.02	M		1,2-propanediol	0.02	M		2-propanol	0.02	M		1,4-butanediol	0.02	M		1,3-propanediol	0.02	M
MORPHEUS	D10	46	PEG 8K	10	% w/v		ethylene glycol	20	% v/v						bicine	0.05	M		Trizma base	0.05	M		1,6-hexanediol	0.02	M		1-butanol	0.02	M		1,2-propanediol	0.02	M		2-propanol	0.02	M		1,4-butanediol	0.02	M		1,3-propanediol	0.02	M
MORPHEUS	D11	47	PEG 4K	10	% w/v		glycerol	20	% v/v						bicine	0.05	M		Trizma base	0.05	M		1,6-hexanediol	0.02	M		1-butanol	0.02	M		1,2-propanediol	0.02	M		2-propanol	0.02	M		1,4-butanediol	0.02	M		1,3-propanediol	0.02	M
MORPHEUS	D12	48	PEG 3350	12.5	% w/v		PEG 1K	12.5	% w/v		MPD	12.5	% v/v		bicine	0.05	M		Trizma base	0.05	M		1,6-hexanediol	0.02	M		1-butanol	0.02	M		1,2-propanediol	0.02	M		2-propanol	0.02	M		1,4-butanediol	0.02	M		1,3-propanediol	0.02	M
MORPHEUS	E01	49	PEG 20K	10	% w/v		PEG 500 MME	20	% v/v						MES	0.06	M		imidazole	0.04	M		diethyleneglycol	0.03	M		triethyleneglycol	0.03	M		tetraethyleneglycol	0.03	M		pentaethyleneglycol	0.03	M
MORPHEUS	E02	50	PEG 8K	10	% w/v		ethylene glycol	20	% v/v						MES	0.06	M		imidazole	0.04	M		diethyleneglycol	0.03	M		triethyleneglycol	0.03	M		tetraethyleneglycol	0.03	M		pentaethyleneglycol	0.03	M
MORPHEUS	E03	51	PEG 4K	10	% w/v		glycerol	20	% v/v						MES	0.06	M		imidazole	0.04	M		diethyleneglycol	0.03	M		triethyleneglycol	0.03	M		tetraethyleneglycol	0.03	M		pentaethyleneglycol	0.03	M
MORPHEUS	E04	52	PEG 3350	12.5	% w/v		PEG 1K	12.5	% w/v		MPD	12.5	% v/v		MES	0.06	M		imidazole	0.04	M		diethyleneglycol	0.03	M		triethyleneglycol	0.03	M		tetraethyleneglycol	0.03	M		pentaethyleneglycol	0.03	M
MORPHEUS	E05	53	PEG 20K	10	% w/v		PEG 500 MME	20	% v/v						MOPS	0.05	M		HEPES sodium	0.05	M		diethyleneglycol	0.03	M		triethyleneglycol	0.03	M		tetraethyleneglycol	0.03	M		pentaethyleneglycol	0.03	M
MORPHEUS	E06	54	PEG 8K	10	% w/v		ethylene glycol	20	% v/v						MOPS	0.05	M		HEPES sodium	0.05	M		diethyleneglycol	0.03	M		triethyleneglycol	0.03	M		tetraethyleneglycol	0.03	M		pentaethyleneglycol	0.03	M
MORPHEUS	E07	55	PEG 4K	10	% w/v		glycerol	20	% v/v						MOPS	0.05	M		HEPES sodium	0.05	M		diethyleneglycol	0.03	M		triethyleneglycol	0.03	M		tetraethyleneglycol	0.03	M		pentaethyleneglycol	0.03	M
MORPHEUS	E08	56	PEG 3350	12.5	% w/v		PEG 1K	12.5	% w/v		MPD	12.5	% v/v		MOPS	0.05	M		HEPES sodium	0.05	M		diethyleneglycol	0.03	M		triethyleneglycol	0.03	M		tetraethyleneglycol	0.03	M		pentaethyleneglycol	0.03	M
MORPHEUS	E09	57	PEG 20K	10	% w/v		PEG 500 MME	20	% v/v						bicine	0.05	M		Trizma base	0.05	M		diethyleneglycol	0.03	M		triethyleneglycol	0.03	M		tetraethyleneglycol	0.03	M		pentaethyleneglycol	0.03	M
MORPHEUS	E10	58	PEG 8K	10	% w/v		ethylene glycol	20	% v/v						bicine	0.05	M		Trizma base	0.05	M		diethyleneglycol	0.03	M		triethyleneglycol	0.03	M		tetraethyleneglycol	0.03	M		pentaethyleneglycol	0.03	M
MORPHEUS	E11	59	PEG 4K	10	% w/v		glycerol	20	% v/v						bicine	0.05	M		Trizma base	0.05	M		diethyleneglycol	0.03	M		triethyleneglycol	0.03	M		tetraethyleneglycol	0.03	M		pentaethyleneglycol	0.03	M
MORPHEUS	E12	60	PEG 3350	12.5	% w/v		PEG 1K	12.5	% w/v		MPD	12.5	% v/v		bicine	0.05	M		Trizma base	0.05	M		diethyleneglycol	0.03	M		triethyleneglycol	0.03	M		tetraethyleneglycol	0.03	M		pentaethyleneglycol	0.03	M
MORPHEUS	F01	61	PEG 20K	10	% w/v		PEG 500 MME	20	% v/v						MES	0.06	M		imidazole	0.04	M		D-glucose	0.02	M		D-mannose	0.02	M		D-galactose	0.02	M		L-fucose	0.02	M		D-xylose	0.02	M		N-acetyl-D-glucosamine	0.02	M
MORPHEUS	F02	62	PEG 8K	10	% w/v		ethylene glycol	20	% v/v						MES	0.06	M		imidazole	0.04	M		D-glucose	0.02	M		D-mannose	0.02	M		D-galactose	0.02	M		L-fucose	0.02	M		D-xylose	0.02	M		N-acetyl-D-glucosamine	0.02	M
MORPHEUS	F03	63	PEG 4K	10	% w/v		glycerol	20	% v/v						MES	0.06	M		imidazole	0.04	M		D-glucose	0.02	M		D-mannose	0.02	M		D-galactose	0.02	M		L-fucose	0.02	M		D-xylose	0.02	M		N-acetyl-D-glucosamine	0.02	M
MORPHEUS	F04	64	PEG 3350	12.5	% w/v		PEG 1K	12.5	% w/v		MPD	12.5	% v/v		MES	0.06	M		imidazole	0.04	M		D-glucose	0.02	M		D-mannose	0.02	M		D-galactose	0.02	M		L-fucose	0.02	M		D-xylose	0.02	M		N-acetyl-D-glucosamine	0.02	M
MORPHEUS	F05	65	PEG 20K	10	% w/v		PEG 500 MME	20	% v/v						MOPS	0.05	M		HEPES sodium	0.05	M		D-glucose	0.02	M		D-mannose	0.02	M		D-galactose	0.02	M		L-fucose	0.02	M		D-xylose	0.02	M		N-acetyl-D-glucosamine	0.02	M
MORPHEUS	F06	66	PEG 8K	10	% w/v		ethylene glycol	20	% v/v						MOPS	0.05	M		HEPES sodium	0.05	M		D-glucose	0.02	M		D-mannose	0.02	M		D-galactose	0.02	M		L-fucose	0.02	M		D-xylose	0.02	M		N-acetyl-D-glucosamine	0.02	M
MORPHEUS	F07	67	PEG 4K	10	% w/v		glycerol	20	% v/v						MOPS	0.05	M		HEPES sodium	0.05	M		D-glucose	0.02	M		D-mannose	0.02	M		D-galactose	0.02	M		L-fucose	0.02	M		D-xylose	0.02	M		N-acetyl-D-glucosamine	0.02	M
MORPHEUS	F08	68	PEG 3350	12.5	% w/v		PEG 1K	12.5	% w/v		MPD	12.5	% v/v		MOPS	0.05	M		HEPES sodium	0.05	M		D-glucose	0.02	M		D-mannose	0.02	M		D-galactose	0.02	M		L-fucose	0.02	M		D-xylose	0.02	M		N-acetyl-D-glucosamine	0.02	M
MORPHEUS	F09	69	PEG 20K	10	% w/v		PEG 500 MME	20	% v/v						bicine	0.05	M		Trizma base	0.05	M		D-glucose	0.02	M		D-mannose	0.02	M		D-galactose	0.02	M		L-fucose	0.02	M		D-xylose	0.02	M		N-acetyl-D-glucosamine	0.02	M
MORPHEUS	F10	70	PEG 8K	10	% w/v		ethylene glycol	20	% v/v						bicine	0.05	M		Trizma base	0.05	M		D-glucose	0.02	M		D-mannose	0.02	M		D-galactose	0.02	M		L-fucose	0.02	M		D-xylose	0.02	M		N-acetyl-D-glucosamine	0.02	M
MORPHEUS	F11	71	PEG 4K	10	% w/v		glycerol	20	% v/v						bicine	0.05	M		Trizma base	0.05	M		D-glucose	0.02	M		D-mannose	0.02	M		D-galactose	0.02	M		L-fucose	0.02	M		D-xylose	0.02	M		N-acetyl-D-glucosamine	0.02	M
MORPHEUS	F12	72	PEG 3350	12.5	% w/v		PEG 1K	12.5	% w/v		MPD	12.5	% v/v		bicine	0.05	M		Trizma base	0.05	M		D-glucose	0.02	M		D-mannose	0.02	M		D-galactose	0.02	M		L-fucose	0.02	M		D-xylose	0.02	M		N-acetyl-D-glucosamine	0.02	M
MORPHEUS	G01	73	PEG 20K	10	% w/v		PEG 500 MME	20	% v/v						MES	0.06	M		imidazole	0.04	M		sodium formate	0.02	M		ammonium acetate	0.02	M		trisodium citrate	0.02	M		sodium potassium L-tartrate	0.02	M		sodium oxamate	0.02	M
MORPHEUS	G02	74	PEG 8K	10	% w/v		ethylene glycol	20	% v/v						MES	0.06	M		imidazole	0.04	M		sodium formate	0.02	M		ammonium acetate	0.02	M		trisodium citrate	0.02	M		sodium potassium L-tartrate	0.02	M		sodium oxamate	0.02	M
MORPHEUS	G03	75	PEG 4K	10	% w/v		glycerol	20	% v/v						MES	0.06	M		imidazole	0.04	M		sodium formate	0.02	M		ammonium acetate	0.02	M		trisodium citrate	0.02	M		sodium potassium L-tartrate	0.02	M		sodium oxamate	0.02	M
MORPHEUS	G04	76	PEG 3350	12.5	% w/v		PEG 1K	12.5	% w/v		MPD	12.5	% v/v		MES	0.06	M		imidazole	0.04	M		sodium formate	0.02	M		ammonium acetate	0.02	M		trisodium citrate	0.02	M		sodium potassium L-tartrate	0.02	M		sodium oxamate	0.02	M
MORPHEUS	G05	77	PEG 20K	10	% w/v		PEG 500 MME	20	% v/v						MOPS	0.05	M		HEPES sodium	0.05	M		sodium formate	0.02	M		ammonium acetate	0.02	M		trisodium citrate	0.02	M		sodium potassium L-tartrate	0.02	M		sodium oxamate	0.02	M
MORPHEUS	G06	78	PEG 8K	10	% w/v		ethylene glycol	20	% v/v						MOPS	0.05	M		HEPES sodium	0.05	M		sodium formate	0.02	M		ammonium acetate	0.02	M		trisodium citrate	0.02	M		sodium potassium L-tartrate	0.02	M		sodium oxamate	0.02	M
MORPHEUS	G07	79	PEG 4K	10	% w/v		glycerol	20	% v/v						MOPS	0.05	M		HEPES sodium	0.05	M		sodium formate	0.02	M		ammonium acetate	0.02	M		trisodium citrate	0.02	M		sodium potassium L-tartrate	0.02	M		sodium oxamate	0.02	M
MORPHEUS	G08	80	PEG 3350	12.5	% w/v		PEG 1K	12.5	% w/v		MPD	12.5	% v/v		MOPS	0.05	M		HEPES sodium	0.05	M		sodium formate	0.02	M		ammonium acetate	0.02	M		trisodium citrate	0.02	M		sodium potassium L-tartrate	0.02	M		sodium oxamate	0.02	M
MORPHEUS	G09	81	PEG 20K	10	% w/v		PEG 500 MME	20	% v/v						bicine	0.05	M		Trizma base	0.05	M		sodium formate	0.02	M		ammonium acetate	0.02	M		trisodium citrate	0.02	M		sodium potassium L-tartrate	0.02	M		sodium oxamate	0.02	M
MORPHEUS	G10	82	PEG 8K	10	% w/v		ethylene glycol	20	% v/v						bicine	0.05	M		Trizma base	0.05	M		sodium formate	0.02	M		ammonium acetate	0.02	M		trisodium citrate	0.02	M		sodium potassium L-tartrate	0.02	M		sodium oxamate	0.02	M
MORPHEUS	G11	83	PEG 4K	10	% w/v		glycerol	20	% v/v						bicine	0.05	M		Trizma base	0.05	M		sodium formate	0.02	M		ammonium acetate	0.02	M		trisodium citrate	0.02	M		sodium potassium L-tartrate	0.02	M		sodium oxamate	0.02	M
MORPHEUS	G12	84	PEG 3350	12.5	% w/v		PEG 1K	12.5	% w/v		MPD	12.5	% v/v		bicine	0.05	M		Trizma base	0.05	M		sodium formate	0.02	M		ammonium acetate	0.02	M		trisodium citrate	0.02	M		sodium potassium L-tartrate	0.02	M		sodium oxamate	0.02	M
MORPHEUS	H01	85	PEG 20K	10	% w/v		PEG 500 MME	20	% v/v						MES	0.06	M		imidazole	0.04	M		sodium L-glutamate	0.02	M		DL-alanine	0.02	M		glycine	0.02	M		DL-lysine	0.02	M		DL-serine	0.02	M
MORPHEUS	H02	86	PEG 8K	10	% w/v		ethylene glycol	20	% v/v						MES	0.06	M		imidazole	0.04	M		sodium L-glutamate	0.02	M		DL-alanine	0.02	M		glycine	0.02	M		DL-lysine	0.02	M		DL-serine	0.02	M
MORPHEUS	H03	87	PEG 4K	10	% w/v		glycerol	20	% v/v						MES	0.06	M		imidazole	0.04	M		sodium L-glutamate	0.02	M		DL-alanine	0.02	M		glycine	0.02	M		DL-lysine	0.02	M		DL-serine	0.02	M
MORPHEUS	H04	88	PEG 3350	12.5	% w/v		PEG 1K	12.5	% w/v		MPD	12.5	% v/v		MES	0.06	M		imidazole	0.04	M		sodium L-glutamate	0.02	M		DL-alanine	0.02	M		glycine	0.02	M		DL-lysine	0.02	M		DL-serine	0.02	M
MORPHEUS	H05	89	PEG 20K	10	% w/v		PEG 500 MME	20	% v/v						MOPS	0.05	M		HEPES sodium	0.05	M		sodium L-glutamate	0.02	M		DL-alanine	0.02	M		glycine	0.02	M		DL-lysine	0.02	M		DL-serine	0.02	M
MORPHEUS	H06	90	PEG 8K	10	% w/v		ethylene glycol	20	% v/v						MOPS	0.05	M		HEPES sodium	0.05	M		sodium L-glutamate	0.02	M		DL-alanine	0.02	M		glycine	0.02	M		DL-lysine	0.02	M		DL-serine	0.02	M
MORPHEUS	H07	91	PEG 4K	10	% w/v		glycerol	20	% v/v						MOPS	0.05	M		HEPES sodium	0.05	M		sodium L-glutamate	0.02	M		DL-alanine	0.02	M		glycine	0.02	M		DL-lysine	0.02	M		DL-serine	0.02	M
MORPHEUS	H08	92	PEG 3350	12.5	% w/v		PEG 1K	12.5	% w/v		MPD	12.5	% v/v		MOPS	0.05	M		HEPES sodium	0.05	M		sodium L-glutamate	0.02	M		DL-alanine	0.02	M		glycine	0.02	M		DL-lysine	0.02	M		DL-serine	0.02	M
MORPHEUS	H09	93	PEG 20K	10	% w/v		PEG 500 MME	20	% v/v						bicine	0.05	M		Trizma base	0.05	M		sodium L-glutamate	0.02	M		DL-alanine	0.02	M		glycine	0.02	M		DL-lysine	0.02	M		DL-serine	0.02	M
MORPHEUS	H10	94	PEG 8K	10	% w/v		ethylene glycol	20	% v/v						bicine	0.05	M		Trizma base	0.05	M		sodium L-glutamate	0.02	M		DL-alanine	0.02	M		glycine	0.02	M		DL-lysine	0.02	M		DL-serine	0.02	M
MORPHEUS	H11	95	PEG 4K	10	% w/v		glycerol	20	% v/v						bicine	0.05	M		Trizma base	0.05	M		sodium L-glutamate	0.02	M		DL-alanine	0.02	M		glycine	0.02	M		DL-lysine	0.02	M		DL-serine	0.02	M
MORPHEUS	H12	96	PEG 3350	12.5	% w/v		PEG 1K	12.5	% w/v		MPD	12.5	% v/v		bicine	0.05	M		Trizma base	0.05	M		sodium L-glutamate	0.02	M		DL-alanine	0.02	M		glycine	0.02	M		DL-lysine	0.02	M		DL-serine	0.02	M
MORPHEUS II	A01	1	PEG 3K	15	% w/v		1,2,4 butanetriol	20	% v/v		NDSB 256	1	% w/v		MOPSO	0.06	M		bis-tris	0.04	M		lithium sulfate	0.03	M		sodium sulfate	0.03	M		potassium sulfate	0.03	M
MORPHEUS II	A02	2	PEG 4K	12.5	% w/v		1,2,6 hexanetriol	20	% v/v						MOPSO	0.06	M		bis-tris	0.04	M		lithium sulfate	0.03	M		sodium sulfate	0.03	M		potassium sulfate	0.03	M
MORPHEUS II	A03	3	PEG 8K	10	% w/v		1,5 pentanediol	20	% v/v						MOPSO	0.06	M		bis-tris	0.04	M		lithium sulfate	0.03	M		sodium sulfate	0.03	M		potassium sulfate	0.03	M
MORPHEUS II	A04	4	PEG 20K	5	% w/v		1,1,1 tris hydroxymethyl propane	25	% w/v		NDSB 195	1	% w/v		MOPSO	0.06	M		bis-tris	0.04	M		lithium sulfate	0.03	M		sodium sulfate	0.03	M		potassium sulfate	0.03	M
MORPHEUS II	A05	5	PEG 3K	15	% w/v		1,2,4 butanetriol	20	% v/v		NDSB 256	1	% w/v		BES	0.05	M		TEA	0.05	M		lithium sulfate	0.03	M		sodium sulfate	0.03	M		potassium sulfate	0.03	M
MORPHEUS II	A06	6	PEG 4K	12.5	% w/v		1,2,6 hexanetriol	20	% v/v						BES	0.05	M		TEA	0.05	M		lithium sulfate	0.03	M		sodium sulfate	0.03	M		potassium sulfate	0.03	M
MORPHEUS II	A07	7	PEG 8K	10	% w/v		1,5 pentanediol	20	% v/v						BES	0.05	M		TEA	0.05	M		lithium sulfate	0.03	M		sodium sulfate	0.03	M		potassium sulfate	0.03	M
MORPHEUS II	A08	8	PEG 20K	5	% w/v		1,1,1 tris hydroxymethyl propane	25	% w/v		NDSB 195	1	% w/v		BES	0.05	M		TEA	0.05	M		lithium sulfate	0.03	M		sodium sulfate	0.03	M		potassium sulfate	0.03	M
MORPHEUS II	A09	9	PEG 3K	15	% w/v		1,2,4 butanetriol	20	% v/v		NDSB 256	1	% w/v		glycyl-glicine	0.066	M		AMPD	0.033	M		lithium sulfate	0.03	M		sodium sulfate	0.03	M		potassium sulfate	0.03	M
MORPHEUS II	A10	10	PEG 4K	12.5	% w/v		1,2,6 hexanetriol	20	% v/v						glycyl-glicine	0.066	M		AMPD	0.033	M		lithium sulfate	0.03	M		sodium sulfate	0.03	M		potassium sulfate	0.03	M
MORPHEUS II	A11	11	PEG 8K	10	% w/v		1,5 pentanediol	20	% v/v						glycyl-glicine	0.066	M		AMPD	0.033	M		lithium sulfate	0.03	M		sodium sulfate	0.03	M		potassium sulfate	0.03	M
MORPHEUS II	A12	12	PEG 20K	5	% w/v		1,1,1 tris hydroxymethyl propane	25	% w/v		NDSB 195	1	% w/v		glycyl-glicine	0.066	M		AMPD	0.033	M		lithium sulfate	0.03	M		sodium sulfate	0.03	M		potassium sulfate	0.03	M
MORPHEUS II	B01	13	PEG 3K	15	% w/v		1,2,4 butanetriol	20	% v/v		NDSB 256	1	% w/v		MOPSO	0.06	M		bis-tris	0.04	M		manganese chloride	0.005	M		cobalt chloride	0.005	M		nickel chloride	0.005	M		zinc chloride	0.005	M
MORPHEUS II	B02	14	PEG 4K	12.5	% w/v		1,2,6 hexanetriol	20	% v/v						MOPSO	0.06	M		bis-tris	0.04	M		manganese chloride	0.005	M		cobalt chloride	0.005	M		nickel chloride	0.005	M		zinc chloride	0.005	M
MORPHEUS II	B03	15	PEG 8K	10	% w/v		1,5 pentanediol	20	% v/v						MOPSO	0.06	M		bis-tris	0.04	M		manganese chloride	0.005	M		cobalt chloride	0.005	M		nickel chloride	0.005	M		zinc chloride	0.005	M
MORPHEUS II	B04	16	PEG 20K	5	% w/v		1,1,1 tris hydroxymethyl propane	25	% w/v		NDSB 195	1	% w/v		MOPSO	0.06	M		bis-tris	0.04	M		manganese chloride	0.005	M		cobalt chloride	0.005	M		nickel chloride	0.005	M		zinc chloride	0.005	M
MORPHEUS II	B05	17	PEG 3K	15	% w/v		1,2,4 butanetriol	20	% v/v		NDSB 256	1	% w/v		BES	0.05	M		TEA	0.05	M		manganese chloride	0.005	M		cobalt chloride	0.005	M		nickel chloride	0.005	M		zinc chloride	0.005	M
MORPHEUS II	B06	18	PEG 4K	12.5	% w/v		1,2,6 hexanetriol	20	% v/v						BES	0.05	M		TEA	0.05	M		manganese chloride	0.005	M		cobalt chloride	0.005	M		nickel chloride	0.005	M		zinc chloride	0.005	M
MORPHEUS II	B07	19	PEG 8K	10	% w/v		1,5 pentanediol	20	% v/v						BES	0.05	M		TEA	0.05	M		manganese chloride	0.005	M		cobalt chloride	0.005	M		nickel chloride	0.005	M		zinc chloride	0.005	M
MORPHEUS II	B08	20	PEG 20K	5	% w/v		1,1,1 tris hydroxymethyl propane	25	% w/v		NDSB 195	1	% w/v		BES	0.05	M		TEA	0.05	M		manganese chloride	0.005	M		cobalt chloride	0.005	M		nickel chloride	0.005	M		zinc chloride	0.005	M
MORPHEUS II	B09	21	PEG 3K	15	% w/v		1,2,4 butanetriol	20	% v/v		NDSB 256	1	% w/v		glycyl-glicine	0.066	M		AMPD	0.033	M		manganese chloride	0.005	M		cobalt chloride	0.005	M		nickel chloride	0.005	M		zinc chloride	0.005	M
MORPHEUS II	B10	22	PEG 4K	12.5	% w/v		1,2,6 hexanetriol	20	% v/v						glycyl-glicine	0.066	M		AMPD	0.033	M		manganese chloride	0.005	M		cobalt chloride	0.005	M		nickel chloride	0.005	M		zinc chloride	0.005	M
MORPHEUS II	B11	23	PEG 8K	10	% w/v		1,5 pentanediol	20	% v/v						glycyl-glicine	0.066	M		AMPD	0.033	M		manganese chloride	0.005	M		cobalt chloride	0.005	M		nickel chloride	0.005	M		zinc chloride	0.005	M
MORPHEUS II	B12	24	PEG 20K	5	% w/v		1,1,1 tris hydroxymethyl propane	25	% w/v		NDSB 195	1	% w/v		glycyl-glicine	0.066	M		AMPD	0.033	M		manganese chloride	0.005	M		cobalt chloride	0.005	M		nickel chloride	0.005	M		zinc chloride	0.005	M
MORPHEUS II	C01	25	PEG 3K	15	% w/v		1,2,4 butanetriol	20	% v/v		NDSB 256	1	% w/v		MOPSO	0.06	M		bis-tris	0.04	M		rubidium chloride	0.01	M		strontium acetate	0.01	M		cesium acetate	0.01	M		barium acetate	0.01	M
MORPHEUS II	C02	26	PEG 4K	12.5	% w/v		1,2,6 hexanetriol	20	% v/v						MOPSO	0.06	M		bis-tris	0.04	M		rubidium chloride	0.01	M		strontium acetate	0.01	M		cesium acetate	0.01	M		barium acetate	0.01	M
MORPHEUS II	C03	27	PEG 8K	10	% w/v		1,5 pentanediol	20	% v/v						MOPSO	0.06	M		bis-tris	0.04	M		rubidium chloride	0.01	M		strontium acetate	0.01	M		cesium acetate	0.01	M		barium acetate	0.01	M
MORPHEUS II	C04	28	PEG 20K	5	% w/v		1,1,1 tris hydroxymethyl propane	25	% w/v		NDSB 195	1	% w/v		MOPSO	0.06	M		bis-tris	0.04	M		rubidium chloride	0.01	M		strontium acetate	0.01	M		cesium acetate	0.01	M		barium acetate	0.01	M
MORPHEUS II	C05	29	PEG 3K	15	% w/v		1,2,4 butanetriol	20	% v/v		NDSB 256	1	% w/v		BES	0.05	M		TEA	0.05	M		rubidium chloride	0.01	M		strontium acetate	0.01	M		cesium acetate	0.01	M		barium acetate	0.01	M
MORPHEUS II	C06	30	PEG 4K	12.5	% w/v		1,2,6 hexanetriol	20	% v/v						BES	0.05	M		TEA	0.05	M		rubidium chloride	0.01	M		strontium acetate	0.01	M		cesium acetate	0.01	M		barium acetate	0.01	M
MORPHEUS II	C07	31	PEG 8K	10	% w/v		1,5 pentanediol	20	% v/v						BES	0.05	M		TEA	0.05	M		rubidium chloride	0.01	M		strontium acetate	0.01	M		cesium acetate	0.01	M		barium acetate	0.01	M
MORPHEUS II	C08	32	PEG 20K	5	% w/v		1,1,1 tris hydroxymethyl propane	25	% w/v		NDSB 195	1	% w/v		BES	0.05	M		TEA	0.05	M		rubidium chloride	0.01	M		strontium acetate	0.01	M		cesium acetate	0.01	M		barium acetate	0.01	M
MORPHEUS II	C09	33	PEG 3K	15	% w/v		1,2,4 butanetriol	20	% v/v		NDSB 256	1	% w/v		glycyl-glicine	0.066	M		AMPD	0.033	M		rubidium chloride	0.01	M		strontium acetate	0.01	M		cesium acetate	0.01	M		barium acetate	0.01	M
MORPHEUS II	C10	34	PEG 4K	12.5	% w/v		1,2,6 hexanetriol	20	% v/v						glycyl-glicine	0.066	M		AMPD	0.033	M		rubidium chloride	0.01	M		strontium acetate	0.01	M		cesium acetate	0.01	M		barium acetate	0.01	M
MORPHEUS II	C11	35	PEG 8K	10	% w/v		1,5 pentanediol	20	% v/v						glycyl-glicine	0.066	M		AMPD	0.033	M		rubidium chloride	0.01	M		strontium acetate	0.01	M		cesium acetate	0.01	M		barium acetate	0.01	M
MORPHEUS II	C12	36	PEG 20K	5	% w/v		1,1,1 tris hydroxymethyl propane	25	% w/v		NDSB 195	1	% w/v		glycyl-glicine	0.066	M		AMPD	0.033	M		rubidium chloride	0.01	M		strontium acetate	0.01	M		cesium acetate	0.01	M		barium acetate	0.01	M
MORPHEUS II	D01	37	PEG 3K	15	% w/v		1,2,4 butanetriol	20	% v/v		NDSB 256	1	% w/v		MOPSO	0.06	M		bis-tris	0.04	M		sodium chromate	0.005	M		sodium molybdate	0.005	M		sodium tungstate	0.005	M		sodium orthovanadate	0.005	M
MORPHEUS II	D02	38	PEG 4K	12.5	% w/v		1,2,6 hexanetriol	20	% v/v						MOPSO	0.06	M		bis-tris	0.04	M		sodium chromate	0.005	M		sodium molybdate	0.005	M		sodium tungstate	0.005	M		sodium orthovanadate	0.005	M
MORPHEUS II	D03	39	PEG 8K	10	% w/v		1,5 pentanediol	20	% v/v						MOPSO	0.06	M		bis-tris	0.04	M		sodium chromate	0.005	M		sodium molybdate	0.005	M		sodium tungstate	0.005	M		sodium orthovanadate	0.005	M
MORPHEUS II	D04	40	PEG 20K	5	% w/v		1,1,1 tris hydroxymethyl propane	25	% w/v		NDSB 195	1	% w/v		MOPSO	0.06	M		bis-tris	0.04	M		sodium chromate	0.005	M		sodium molybdate	0.005	M		sodium tungstate	0.005	M		sodium orthovanadate	0.005	M
MORPHEUS II	D05	41	PEG 3K	15	% w/v		1,2,4 butanetriol	20	% v/v		NDSB 256	1	% w/v		BES	0.05	M		TEA	0.05	M		sodium chromate	0.005	M		sodium molybdate	0.005	M		sodium tungstate	0.005	M		sodium orthovanadate	0.005	M
MORPHEUS II	D06	42	PEG 4K	12.5	% w/v		1,2,6 hexanetriol	20	% v/v						BES	0.05	M		TEA	0.05	M		sodium chromate	0.005	M		sodium molybdate	0.005	M		sodium tungstate	0.005	M		sodium orthovanadate	0.005	M
MORPHEUS II	D07	43	PEG 8K	10	% w/v		1,5 pentanediol	20	% v/v						BES	0.05	M		TEA	0.05	M		sodium chromate	0.005	M		sodium molybdate	0.005	M		sodium tungstate	0.005	M		sodium orthovanadate	0.005	M
MORPHEUS II	D08	44	PEG 20K	5	% w/v		1,1,1 tris hydroxymethyl propane	25	% w/v		NDSB 195	1	% w/v		BES	0.05	M		TEA	0.05	M		sodium chromate	0.005	M		sodium molybdate	0.005	M		sodium tungstate	0.005	M		sodium orthovanadate	0.005	M
MORPHEUS II	D09	45	PEG 3K	15	% w/v		1,2,4 butanetriol	20	% v/v		NDSB 256	1	% w/v		glycyl-glicine	0.066	M		AMPD	0.033	M		sodium chromate	0.005	M		sodium molybdate	0.005	M		sodium tungstate	0.005	M		sodium orthovanadate	0.005	M
MORPHEUS II	D10	46	PEG 4K	12.5	% w/v		1,2,6 hexanetriol	20	% v/v						glycyl-glicine	0.066	M		AMPD	0.033	M		sodium chromate	0.005	M		sodium molybdate	0.005	M		sodium tungstate	0.005	M		sodium orthovanadate	0.005	M
MORPHEUS II	D11	47	PEG 8K	10	% w/v		1,5 pentanediol	20	% v/v						glycyl-glicine	0.066	M		AMPD	0.033	M		sodium chromate	0.005	M		sodium molybdate	0.005	M		sodium tungstate	0.005	M		sodium orthovanadate	0.005	M
MORPHEUS II	D12	48	PEG 20K	5	% w/v		1,1,1 tris hydroxymethyl propane	25	% w/v		NDSB 195	1	% w/v		glycyl-glicine	0.066	M		AMPD	0.033	M		sodium chromate	0.005	M		sodium molybdate	0.005	M		sodium tungstate	0.005	M		sodium orthovanadate	0.005	M
MORPHEUS II	E01	49	PEG 3K	15	% w/v		1,2,4 butanetriol	20	% v/v		NDSB 256	1	% w/v		MOPSO	0.06	M		bis-tris	0.04	M		yttrium (III) chloride hexahydrate	0.005	M		erbium (III) chloride hexahydrate	0.005	M		terbium (III) chloride hexahydrate	0.005	M		ytterbium (III) chloride hexahydrate	0.005	M
MORPHEUS II	E02	50	PEG 4K	12.5	% w/v		1,2,6 hexanetriol	20	% v/v						MOPSO	0.06	M		bis-tris	0.04	M		yttrium (III) chloride hexahydrate	0.005	M		erbium (III) chloride hexahydrate	0.005	M		terbium (III) chloride hexahydrate	0.005	M		ytterbium (III) chloride hexahydrate	0.005	M
MORPHEUS II	E03	51	PEG 8K	10	% w/v		1,5 pentanediol	20	% v/v						MOPSO	0.06	M		bis-tris	0.04	M		yttrium (III) chloride hexahydrate	0.005	M		erbium (III) chloride hexahydrate	0.005	M		terbium (III) chloride hexahydrate	0.005	M		ytterbium (III) chloride hexahydrate	0.005	M
MORPHEUS II	E04	52	PEG 20K	5	% w/v		1,1,1 tris hydroxymethyl propane	25	% w/v		NDSB 195	1	% w/v		MOPSO	0.06	M		bis-tris	0.04	M		yttrium (III) chloride hexahydrate	0.005	M		erbium (III) chloride hexahydrate	0.005	M		terbium (III) chloride hexahydrate	0.005	M		ytterbium (III) chloride hexahydrate	0.005	M
MORPHEUS II	E05	53	PEG 3K	15	% w/v		1,2,4 butanetriol	20	% v/v		NDSB 256	1	% w/v		BES	0.05	M		TEA	0.05	M		yttrium (III) chloride hexahydrate	0.005	M		erbium (III) chloride hexahydrate	0.005	M		terbium (III) chloride hexahydrate	0.005	M		ytterbium (III) chloride hexahydrate	0.005	M
MORPHEUS II	E06	54	PEG 4K	12.5	% w/v		1,2,6 hexanetriol	20	% v/v						BES	0.05	M		TEA	0.05	M		yttrium (III) chloride hexahydrate	0.005	M		erbium (III) chloride hexahydrate	0.005	M		terbium (III) chloride hexahydrate	0.005	M		ytterbium (III) chloride hexahydrate	0.005	M
MORPHEUS II	E07	55	PEG 8K	10	% w/v		1,5 pentanediol	20	% v/v						BES	0.05	M		TEA	0.05	M		yttrium (III) chloride hexahydrate	0.005	M		erbium (III) chloride hexahydrate	0.005	M		terbium (III) chloride hexahydrate	0.005	M		ytterbium (III) chloride hexahydrate	0.005	M
MORPHEUS II	E08	56	PEG 20K	5	% w/v		1,1,1 tris hydroxymethyl propane	25	% w/v		NDSB 195	1	% w/v		BES	0.05	M		TEA	0.05	M		yttrium (III) chloride hexahydrate	0.005	M		erbium (III) chloride hexahydrate	0.005	M		terbium (III) chloride hexahydrate	0.005	M		ytterbium (III) chloride hexahydrate	0.005	M
MORPHEUS II	E09	57	PEG 3K	15	% w/v		1,2,4 butanetriol	20	% v/v		NDSB 256	1	% w/v		glycyl-glicine	0.066	M		AMPD	0.033	M		yttrium (III) chloride hexahydrate	0.005	M		erbium (III) chloride hexahydrate	0.005	M		terbium (III) chloride hexahydrate	0.005	M		ytterbium (III) chloride hexahydrate	0.005	M
MORPHEUS II	E10	58	PEG 4K	12.5	% w/v		1,2,6 hexanetriol	20	% v/v						glycyl-glicine	0.066	M		AMPD	0.033	M		yttrium (III) chloride hexahydrate	0.005	M		erbium (III) chloride hexahydrate	0.005	M		terbium (III) chloride hexahydrate	0.005	M		ytterbium (III) chloride hexahydrate	0.005	M
MORPHEUS II	E11	59	PEG 8K	10	% w/v		1,5 pentanediol	20	% v/v						glycyl-glicine	0.066	M		AMPD	0.033	M		yttrium (III) chloride hexahydrate	0.005	M		erbium (III) chloride hexahydrate	0.005	M		terbium (III) chloride hexahydrate	0.005	M		ytterbium (III) chloride hexahydrate	0.005	M
MORPHEUS II	E12	60	PEG 20K	5	% w/v		1,1,1 tris hydroxymethyl propane	25	% w/v		NDSB 195	1	% w/v		glycyl-glicine	0.066	M		AMPD	0.033	M		yttrium (III) chloride hexahydrate	0.005	M		erbium (III) chloride hexahydrate	0.005	M		terbium (III) chloride hexahydrate	0.005	M		ytterbium (III) chloride hexahydrate	0.005	M
MORPHEUS II	F01	61	PEG 3K	15	% w/v		1,2,4 butanetriol	20	% v/v		NDSB 256	1	% w/v		MOPSO	0.06	M		bis-tris	0.04	M		xylitol	0.02	M		D-(-)-fructose	0.02	M		D-sorbitol	0.02	M		myo-Inositol	0.02	M		L-rhamnose monohydrate	0.02	M
MORPHEUS II	F02	62	PEG 4K	12.5	% w/v		1,2,6 hexanetriol	20	% v/v						MOPSO	0.06	M		bis-tris	0.04	M		xylitol	0.02	M		D-(-)-fructose	0.02	M		D-sorbitol	0.02	M		myo-Inositol	0.02	M		L-rhamnose monohydrate	0.02	M
MORPHEUS II	F03	63	PEG 8K	10	% w/v		1,5 pentanediol	20	% v/v						MOPSO	0.06	M		bis-tris	0.04	M		xylitol	0.02	M		D-(-)-fructose	0.02	M		D-sorbitol	0.02	M		myo-Inositol	0.02	M		L-rhamnose monohydrate	0.02	M
MORPHEUS II	F04	64	PEG 20K	5	% w/v		1,1,1 tris hydroxymethyl propane	25	% w/v		NDSB 195	1	% w/v		MOPSO	0.06	M		bis-tris	0.04	M		xylitol	0.02	M		D-(-)-fructose	0.02	M		D-sorbitol	0.02	M		myo-Inositol	0.02	M		L-rhamnose monohydrate	0.02	M
MORPHEUS II	F05	65	PEG 3K	15	% w/v		1,2,4 butanetriol	20	% v/v		NDSB 256	1	% w/v		BES	0.05	M		TEA	0.05	M		xylitol	0.02	M		D-(-)-fructose	0.02	M		D-sorbitol	0.02	M		myo-Inositol	0.02	M		L-rhamnose monohydrate	0.02	M
MORPHEUS II	F06	66	PEG 4K	12.5	% w/v		1,2,6 hexanetriol	20	% v/v						BES	0.05	M		TEA	0.05	M		xylitol	0.02	M		D-(-)-fructose	0.02	M		D-sorbitol	0.02	M		myo-Inositol	0.02	M		L-rhamnose monohydrate	0.02	M
MORPHEUS II	F07	67	PEG 8K	10	% w/v		1,5 pentanediol	20	% v/v						BES	0.05	M		TEA	0.05	M		xylitol	0.02	M		D-(-)-fructose	0.02	M		D-sorbitol	0.02	M		myo-Inositol	0.02	M		L-rhamnose monohydrate	0.02	M
MORPHEUS II	F08	68	PEG 20K	5	% w/v		1,1,1 tris hydroxymethyl propane	25	% w/v		NDSB 195	1	% w/v		BES	0.05	M		TEA	0.05	M		xylitol	0.02	M		D-(-)-fructose	0.02	M		D-sorbitol	0.02	M		myo-Inositol	0.02	M		L-rhamnose monohydrate	0.02	M
MORPHEUS II	F09	69	PEG 3K	15	% w/v		1,2,4 butanetriol	20	% v/v		NDSB 256	1	% w/v		glycyl-glicine	0.066	M		AMPD	0.033	M		xylitol	0.02	M		D-(-)-fructose	0.02	M		D-sorbitol	0.02	M		myo-Inositol	0.02	M		L-rhamnose monohydrate	0.02	M
MORPHEUS II	F10	70	PEG 4K	12.5	% w/v		1,2,6 hexanetriol	20	% v/v						glycyl-glicine	0.066	M		AMPD	0.033	M		xylitol	0.02	M		D-(-)-fructose	0.02	M		D-sorbitol	0.02	M		myo-Inositol	0.02	M		L-rhamnose monohydrate	0.02	M
MORPHEUS II	F11	71	PEG 8K	10	% w/v		1,5 pentanediol	20	% v/v						glycyl-glicine	0.066	M		AMPD	0.033	M		xylitol	0.02	M		D-(-)-fructose	0.02	M		D-sorbitol	0.02	M		myo-Inositol	0.02	M		L-rhamnose monohydrate	0.02	M
MORPHEUS II	F12	72	PEG 20K	5	% w/v		1,1,1 tris hydroxymethyl propane	25	% w/v		NDSB 195	1	% w/v		glycyl-glicine	0.066	M		AMPD	0.033	M		xylitol	0.02	M		D-(-)-fructose	0.02	M		D-sorbitol	0.02	M		myo-Inositol	0.02	M		L-rhamnose monohydrate	0.02	M
MORPHEUS II	G01	73	PEG 3K	15	% w/v		1,2,4 butanetriol	20	% v/v		NDSB 256	1	% w/v		MOPSO	0.06	M		bis-tris	0.04	M		DL-arginine, HCl	0.02	M		DL-threonine	0.02	M		DL-histidine, HCL	0.02	M		DL-5-hydroxylysine, HCl	0.02	M		trans-4-hydroxy-L-proline
MORPHEUS II	G02	74	PEG 4K	12.5	% w/v		1,2,6 hexanetriol	20	% v/v						MOPSO	0.06	M		bis-tris	0.04	M		DL-arginine, HCl	0.02	M		DL-threonine	0.02	M		DL-histidine, HCL	0.02	M		DL-5-hydroxylysine, HCl	0.02	M		trans-4-hydroxy-L-proline
MORPHEUS II	G03	75	PEG 8K	10	% w/v		1,5 pentanediol	20	% v/v						MOPSO	0.06	M		bis-tris	0.04	M		DL-arginine, HCl	0.02	M		DL-threonine	0.02	M		DL-histidine, HCL	0.02	M		DL-5-hydroxylysine, HCl	0.02	M		trans-4-hydroxy-L-proline
MORPHEUS II	G04	76	PEG 20K	5	% w/v		1,1,1 tris hydroxymethyl propane	25	% w/v		NDSB 195	1	% w/v		MOPSO	0.06	M		bis-tris	0.04	M		DL-arginine, HCl	0.02	M		DL-threonine	0.02	M		DL-histidine, HCL	0.02	M		DL-5-hydroxylysine, HCl	0.02	M		trans-4-hydroxy-L-proline
MORPHEUS II	G05	77	PEG 3K	15	% w/v		1,2,4 butanetriol	20	% v/v		NDSB 256	1	% w/v		BES	0.05	M		TEA	0.05	M		DL-arginine, HCl	0.02	M		DL-threonine	0.02	M		DL-histidine, HCL	0.02	M		DL-5-hydroxylysine, HCl	0.02	M		trans-4-hydroxy-L-proline
MORPHEUS II	G06	78	PEG 4K	12.5	% w/v		1,2,6 hexanetriol	20	% v/v						BES	0.05	M		TEA	0.05	M		DL-arginine, HCl	0.02	M		DL-threonine	0.02	M		DL-histidine, HCL	0.02	M		DL-5-hydroxylysine, HCl	0.02	M		trans-4-hydroxy-L-proline
MORPHEUS II	G07	79	PEG 8K	10	% w/v		1,5 pentanediol	20	% v/v						BES	0.05	M		TEA	0.05	M		DL-arginine, HCl	0.02	M		DL-threonine	0.02	M		DL-histidine, HCL	0.02	M		DL-5-hydroxylysine, HCl	0.02	M		trans-4-hydroxy-L-proline
MORPHEUS II	G08	80	PEG 20K	5	% w/v		1,1,1 tris hydroxymethyl propane	25	% w/v		NDSB 195	1	% w/v		BES	0.05	M		TEA	0.05	M		DL-arginine, HCl	0.02	M		DL-threonine	0.02	M		DL-histidine, HCL	0.02	M		DL-5-hydroxylysine, HCl	0.02	M		trans-4-hydroxy-L-proline
MORPHEUS II	G09	81	PEG 3K	15	% w/v		1,2,4 butanetriol	20	% v/v		NDSB 256	1	% w/v		glycyl-glicine	0.066	M		AMPD	0.033	M		DL-arginine, HCl	0.02	M		DL-threonine	0.02	M		DL-histidine, HCL	0.02	M		DL-5-hydroxylysine, HCl	0.02	M		trans-4-hydroxy-L-proline
MORPHEUS II	G10	82	PEG 4K	12.5	% w/v		1,2,6 hexanetriol	20	% v/v						glycyl-glicine	0.066	M		AMPD	0.033	M		DL-arginine, HCl	0.02	M		DL-threonine	0.02	M		DL-histidine, HCL	0.02	M		DL-5-hydroxylysine, HCl	0.02	M		trans-4-hydroxy-L-proline
MORPHEUS II	G11	83	PEG 8K	10	% w/v		1,5 pentanediol	20	% v/v						glycyl-glicine	0.066	M		AMPD	0.033	M		DL-arginine, HCl	0.02	M		DL-threonine	0.02	M		DL-histidine, HCL	0.02	M		DL-5-hydroxylysine, HCl	0.02	M		trans-4-hydroxy-L-proline
MORPHEUS II	G12	84	PEG 20K	5	% w/v		1,1,1 tris hydroxymethyl propane	25	% w/v		NDSB 195	1	% w/v		glycyl-glicine	0.066	M		AMPD	0.033	M		DL-arginine, HCl	0.02	M		DL-threonine	0.02	M		DL-histidine, HCL	0.02	M		DL-5-hydroxylysine, HCl	0.02	M		trans-4-hydroxy-L-proline
MORPHEUS II	H01	85	PEG 3K	15	% w/v		1,2,4 butanetriol	20	% v/v		NDSB 256	1	% w/v		MOPSO	0.06	M		bis-tris	0.04	M		spermine, 4 HCl	0.01	M		spermidine, 3HCl	0.01	M		1,4-diaminobutane, 2HCl	0.01	M		DL-ornithine, HCl	0.01	M
MORPHEUS II	H02	86	PEG 4K	12.5	% w/v		1,2,6 hexanetriol	20	% v/v						MOPSO	0.06	M		bis-tris	0.04	M		spermine, 4 HCl	0.01	M		spermidine, 3HCl	0.01	M		1,4-diaminobutane, 2HCl	0.01	M		DL-ornithine, HCl	0.01	M
MORPHEUS II	H03	87	PEG 8K	10	% w/v		1,5 pentanediol	20	% v/v						MOPSO	0.06	M		bis-tris	0.04	M		spermine, 4 HCl	0.01	M		spermidine, 3HCl	0.01	M		1,4-diaminobutane, 2HCl	0.01	M		DL-ornithine, HCl	0.01	M
MORPHEUS II	H04	88	PEG 20K	5	% w/v		1,1,1 tris hydroxymethyl propane	25	% w/v		NDSB 195	1	% w/v		MOPSO	0.06	M		bis-tris	0.04	M		spermine, 4 HCl	0.01	M		spermidine, 3HCl	0.01	M		1,4-diaminobutane, 2HCl	0.01	M		DL-ornithine, HCl	0.01	M
MORPHEUS II	H05	89	PEG 3K	15	% w/v		1,2,4 butanetriol	20	% v/v		NDSB 256	1	% w/v		BES	0.05	M		TEA	0.05	M		spermine, 4 HCl	0.01	M		spermidine, 3HCl	0.01	M		1,4-diaminobutane, 2HCl	0.01	M		DL-ornithine, HCl	0.01	M
MORPHEUS II	H06	90	PEG 4K	12.5	% w/v		1,2,6 hexanetriol	20	% v/v						BES	0.05	M		TEA	0.05	M		spermine, 4 HCl	0.01	M		spermidine, 3HCl	0.01	M		1,4-diaminobutane, 2HCl	0.01	M		DL-ornithine, HCl	0.01	M
MORPHEUS II	H07	91	PEG 8K	10	% w/v		1,5 pentanediol	20	% v/v						BES	0.05	M		TEA	0.05	M		spermine, 4 HCl	0.01	M		spermidine, 3HCl	0.01	M		1,4-diaminobutane, 2HCl	0.01	M		DL-ornithine, HCl	0.01	M
MORPHEUS II	H08	92	PEG 20K	5	% w/v		1,1,1 tris hydroxymethyl propane	25	% w/v		NDSB 195	1	% w/v		BES	0.05	M		TEA	0.05	M		spermine, 4 HCl	0.01	M		spermidine, 3HCl	0.01	M		1,4-diaminobutane, 2HCl	0.01	M		DL-ornithine, HCl	0.01	M
MORPHEUS II	H09	93	PEG 3K	15	% w/v		1,2,4 butanetriol	20	% v/v		NDSB 256	1	% w/v		glycyl-glicine	0.066	M		AMPD	0.033	M		spermine, 4 HCl	0.01	M		spermidine, 3HCl	0.01	M		1,4-diaminobutane, 2HCl	0.01	M		DL-ornithine, HCl	0.01	M
MORPHEUS II	H10	94	PEG 4K	12.5	% w/v		1,2,6 hexanetriol	20	% v/v						glycyl-glicine	0.066	M		AMPD	0.033	M		spermine, 4 HCl	0.01	M		spermidine, 3HCl	0.01	M		1,4-diaminobutane, 2HCl	0.01	M		DL-ornithine, HCl	0.01	M
MORPHEUS II	H11	95	PEG 8K	10	% w/v		1,5 pentanediol	20	% v/v						glycyl-glicine	0.066	M		AMPD	0.033	M		spermine, 4 HCl	0.01	M		spermidine, 3HCl	0.01	M		1,4-diaminobutane, 2HCl	0.01	M		DL-ornithine, HCl	0.01	M
MORPHEUS II	H12	96	PEG 20K	5	% w/v		1,1,1 tris hydroxymethyl propane	25	% w/v		NDSB 195	1	% w/v		glycyl-glicine	0.066	M		AMPD	0.033	M		spermine, 4 HCl	0.01	M		spermidine, 3HCl	0.01	M		1,4-diaminobutane, 2HCl	0.01	M		DL-ornithine, HCl	0.01	M
ANGSTROM	A01	1	DW
ANGSTROM	A02	2	DW
ANGSTROM	A03	3	DW
ANGSTROM	A04	4	lithium sulfate	0.5	M
ANGSTROM	A05	5	lithium sulfate	1	M
ANGSTROM	A06	6	lithium sulfate	2	M
ANGSTROM	A07	7	ethylene glycol	20	% v/v
ANGSTROM	A08	8	ethylene glycol	40	% v/v
ANGSTROM	A09	9	ethylene glycol	80	% v/v
ANGSTROM	A10	10	1,2 propanediol	15	% v/v
ANGSTROM	A11	11	1,2 propanediol	30	% v/v
ANGSTROM	A12	12	1,2 propanediol	60	% v/v
ANGSTROM	B01	13	glycerol	15	% w/v
ANGSTROM	B02	14	glycerol	30	% w/v
ANGSTROM	B03	15	glycerol	60	% w/v
ANGSTROM	B04	16	1,5 pentanediol	15	% w/v
ANGSTROM	B05	17	1,5 pentanediol	30	% w/v
ANGSTROM	B06	18	1,5 pentanediol	60	% w/v
ANGSTROM	B07	19	1,2,4 butanetriol	20	% w/v
ANGSTROM	B08	20	1,2,4 butanetriol	40	% w/v
ANGSTROM	B09	21	1,2,4 butanetriol	80	% w/v
ANGSTROM	B10	22	1,2 hexanediol	20	% v/v
ANGSTROM	B11	23	1,2 hexanediol	40	% v/v
ANGSTROM	B12	24	1,2 hexanediol	80	% v/v
ANGSTROM	C01	25	1,6 hexanediol	20	% w/v
ANGSTROM	C02	26	1,6 hexanediol	40	% w/v
ANGSTROM	C03	27	1,6 hexanediol	80	% w/v
ANGSTROM	C04	28	MPD	20	% v/v
ANGSTROM	C05	29	MPD	40	% v/v
ANGSTROM	C06	30	MPD	80	% v/v
ANGSTROM	C07	31	meso erythritol	12.5	% w/v
ANGSTROM	C08	32	meso erythritol	25	% w/v
ANGSTROM	C09	33	meso erythritol	50	% w/v
ANGSTROM	C10	34	1,1,1 trishydroxymethylpropane	20	% w/v
ANGSTROM	C11	35	1,1,1 trishydroxymethylpropane	40	% w/v
ANGSTROM	C12	36	1,1,1 trishydroxymethylpropane	80	% w/v
ANGSTROM	D01	37	1,2,6 hexanetriol	20	% w/v
ANGSTROM	D02	38	1,2,6 hexanetriol	40	% w/v
ANGSTROM	D03	39	1,2,6 hexanetriol	80	% w/v
ANGSTROM	D04	40	D lyxose	20	% w/v
ANGSTROM	D05	41	D lyxose	40	% w/v
ANGSTROM	D06	42	D lyxose	80	% w/v
ANGSTROM	D07	43	xylitol	10	% w/v
ANGSTROM	D08	44	xylitol	20	% w/v
ANGSTROM	D09	45	xylitol	40	% w/v
ANGSTROM	D10	46	D fructose	20	% w/v
ANGSTROM	D11	47	D fructose	40	% w/v
ANGSTROM	D12	48	D fructose	80	% w/v
ANGSTROM	E01	49	D glucose	15	% w/v
ANGSTROM	E02	50	D glucose	30	% w/v
ANGSTROM	E03	51	D glucose	60	% w/v
ANGSTROM	E04	52	myo inositol	2.5	% w/v
ANGSTROM	E05	53	myo inositol	5	% w/v
ANGSTROM	E06	54	myo inositol	10	% w/v
ANGSTROM	E07	55	L rhamnose monohydrate	6.25	% w/v
ANGSTROM	E08	56	L rhamnose monohydrate	12.5	% w/v
ANGSTROM	E09	57	L rhamnose monohydrate	25	% w/v
ANGSTROM	E10	58	tetraethylene glycol	20	% v/v
ANGSTROM	E11	59	tetraethylene glycol	40	% v/v
ANGSTROM	E12	60	tetraethylene glycol	80	% v/v
ANGSTROM	F01	61	PEG 200	20	% v/v
ANGSTROM	F02	62	PEG 200	40	% v/v
ANGSTROM	F03	63	PEG 200	80	% v/v
ANGSTROM	F04	64	pentaethylene glycol	20	% v/v
ANGSTROM	F05	65	Pentaethylene glycol	40	% v/v
ANGSTROM	F06	66	Pentaethylene glycol	80	% v/v
ANGSTROM	F07	67	pentaerythritol ethoxylate 3/4 EO/OH	20	% w/v
ANGSTROM	F08	68	pentaerythritol ethoxylate 3/4 EO/OH	40	% w/v
ANGSTROM	F09	69	pentaerythritol ethoxylate 3/4 EO/OH	80	% w/v
ANGSTROM	F10	70	hexaethylene glycol	20	% w/v
ANGSTROM	F11	71	hexaethylene glycol	40	% w/v
ANGSTROM	F12	72	hexaethylene glycol	80	% w/v
ANGSTROM	G01	73	PEG 300	20	% v/v
ANGSTROM	G02	74	PEG 300	40	% v/v
ANGSTROM	G03	75	PEG 300	80	% v/v
ANGSTROM	G04	76	sucrose	15	% w/v
ANGSTROM	G05	77	sucrose	30	% w/v
ANGSTROM	G06	78	sucrose	60	% w/v
ANGSTROM	G07	79	maltitol	20	% w/v
ANGSTROM	G08	80	maltitol	40	% w/v
ANGSTROM	G09	81	maltitol	80	% w/v
ANGSTROM	G10	82	D trehalose dihydrate	12.5	% w/v
ANGSTROM	G11	83	D trehalose dihydrate	25	% w/v
ANGSTROM	G12	84	D trehalose dihydrate	50	% w/v
ANGSTROM	H01	85	PEG 400	20	% v/v
ANGSTROM	H02	86	PEG 400	40	% v/v
ANGSTROM	H03	87	PEG 400	80	% v/v
ANGSTROM	H04	88	pentaerythritol propoxylate 5/4 PO/OH	20	% w/v
ANGSTROM	H05	89	pentaerythritol propoxylate 5/4 PO/OH	40	% w/v
ANGSTROM	H06	90	pentaerythritol propoxylate 5/4 PO/OH	80	% w/v
ANGSTROM	H07	91	PEG 500 MME	15	% v/v
ANGSTROM	H08	92	PEG 500 MME	30	% v/v
ANGSTROM	H09	93	PEG 500 MME	60	% v/v
ANGSTROM	H10	94	PEG 600	15	% w/v
ANGSTROM	H11	95	PEG 600	30	% w/v
ANGSTROM	H12	96	PEG 600	60	% w/v
[truncated: 1 more columns]
